# Supplementary material for: Deep Learning Diagnostics of Gray Leaf Spot in Maize under Mixed Disease Field Conditions
Source: Plants (Basel). 2022 Jul 26;11(15):1942. doi: 10.3390/plants11151942 (PMC9330607; doi:10.3390/plants11151942)
Supplement: Supplementary file 1 [file plants-11-01942-s001.zip]

Archive with 1 entries (1 files):
- plants-1748922-supplementary.pdf
